# Supplementary material for: Tracheal tubes lubricated with water to reduce sore throat after intubation: A randomized non-inferiority trial
Source: PLoS One. 2018 Oct 4;13(10):e0204846. doi: 10.1371/journal.pone.0204846 (PMC6171884; doi:10.1371/journal.pone.0204846)
Supplement: S1 Dataset — (XLSX) [file pone.0204846.s004.xlsx]

## Sheet: Sheet1
no	group	weight	height	bmi	asa	htn	dm	asthma	angina	hepati	surgery	propofol	fentanyl	rocuronium	intu_duration	surg_duration	anesth_duration	hospit_stay	thyrom_distance	mallampati	mask_vent	cormack	resistance	intu_time	intu_attempt	mbp_preintu	mbp_postintu	hr_preintu	hr_postintu	extu_time	blood_oral	blood_tube	postop_analg	cough	sputum	rhinorrhea	sore_tongue	myalgia	fever	medicat	postop_infect	post0	post2	post4	post24	post	uvula2	pw2	pillar2
1	1	63.1	164.7	23.2617	1	0	0	0	0	0	1	114.211	67.517	79.506	240	165	255	3	70	1	1	1	1	8	1	72	116	47	59	10	1	0	0	0	1	0	0	0	0	0	1	2	2	0	0	1	0	0	1
2	2	62.2	154.2	26.159	2	1	0	0	0	0	1	112.582	66.554	78.372	177	145	185	4	70	2	1	1	1	12	1	49	55	72	78	7	0	0	0	0	1	0	0	0	0	0	1	0	0	0	1	1	0	0	0
3	2	60.7	158.5	24.1618	1	0	0	0	0	0	1	109.867	64.949	76.482	245	205	268	3	70	2	1	1	1	8	1	71	94	56	68	8	0	0	0	0	0	0	0	0	0	0	0	0	0	0	0	0	0	0	0
4	1	69	162.9	26.002	1	0	0	0	0	0	1	124.89	73.83	86.94	140	125	175	3	75	2	1	2	1	12	1	58	82	61	91	21	0	0	0	0	0	0	0	0	0	0	0	0	1	2	1	1	0	0	0
5	1	66.8	161.4	25.643	1	0	0	0	0	0	1	120.908	71.476	84.168	255	230	265	7	80	2	1	2	1	30	1	73	83	51	71	2.5	0	0	0	0	0	0	0	0	0	0	0	0	0	0	0	0	0	1	0
6	1	60.4	157.2	24.4417	2	1	0	0	0	0	2	109.324	64.628	76.104	81	64	95	7	70	1	2	1	1	16	1	115	178	80	90	8.5	1	0	1	0	0	0	0	0	0	0	0	1	0	0	0	1	0	0	1
7	1	68.5	170.9	23.4534	2	0	1	0	0	0	2	123.985	73.295	86.31	95	72	105	3	65	2	2	2	1	14	1	91	63	100	132	3.5	1	1	0	0	0	0	0	0	0	0	0	0	0	0	0	0	1	0	0
8	2	66.85	164.8	24.6143	1	0	0	0	0	0	1	120.998	71.5295	84.231	140	100	155	2	60	2	2	2	1	16	1	68	72	71	79	4.8	0	0	1	0	0	0	0	0	0	0	0	1	0	0	3	1	1	2	1
9	2	55.1	143.5	26.7576	1	0	0	0	0	0	1	99.731	58.957	69.426	160	125	170	3	75	2	1	2	2	25	1	62	122	58	71	4.1	0	0	0	1	1	0	0	0	0	0	1	3	3	0	0	1	1	1	1
10	1	58.3	149	26.2601	1	0	0	0	0	0	1	105.523	62.381	73.458	247	222	260	3	70	2	1	2	1	22	1	69	115	72	82	6.6	0	0	0	0	0	0	0	0	0	0	0	3	0	0	0	1	0	0	1
11	1	66.05	169.7	22.9355	2	0	0	0	0	0	1	119.55	70.6735	83.223	115	90	135	3	90	2	1	2	1	28	1	51	44	56	59	11	0	0	1	0	0	0	0	1	0	0	1	0	3	0	0	1	0	0	0
12	2	74.65	170.4	25.7093	1	0	0	0	0	0	2	135.117	79.8755	94.059	83	75	95	0	80	2	1	2	1	18	1	62	91	63	87	7.5	0	0	1	2	2	2	2	2	2	2	2	0	0	0	0	0	0	0	0
13	1	70.2	161.7	26.8483	1	0	0	0	0	0	1	127.062	75.114	88.452	280	235	295	3	85	2	2	2	1	22	1	67	145	48	56	10.5	0	0	1	2	2	2	2	2	2	2	2	2	2	2	1	1	0	0	0
14	2	54.7	150.4	24.182	1	0	0	0	0	0	1	99.007	58.529	68.922	333	305	345	25	65	2	1	1	1	24	1	60	75	65	92	6.8	0	0	0	0	0	0	0	0	0	0	0	0	0	1	1	1	3	1	0
15	2	74.1	167.5	26.4112	2	0	0	0	1	0	1	134.121	79.287	93.366	36	30	45	2	70	2	1	2	1	12	1	83	89	51	56	12.2	0	0	0	0	0	0	0	0	0	0	0	0	0	3	1	1	0	0	0
16	1	61.8	164.6	22.8102	1	0	0	0	0	0	1	111.858	66.126	77.868	295	248	305	3	95	1	1	1	2	12	1	57	104	72	115	5	0	0	1	0	0	0	0	0	0	0	0	3	1	0	0	1	1	2	1
17	2	60.1	163.4	22.5097	2	0	1	0	0	0	2	108.781	64.307	75.726	70	58	80	2	80	2	1	2	1	26	1	78	76	70	75	7	0	0	0	0	0	0	0	0	0	0	0	2	2	1	1	1	1	0	0
18	1	81.3	175.3	26.4562	1	0	0	0	0	0	2	147.153	86.991	102.438	50	34	60	4	75	1	3	1	1	30	1	89	122	74	91	8	0	0	0	0	0	0	0	0	0	0	0	0	0	0	0	0	2	0	1
19	2	61.9	155.5	25.5994	2	0	0	0	0	0	2	112.039	66.233	77.994	100	75	110	3	75	1	1	2	1	13	1	56	78	55	74	4.1	1	1	0	2	2	2	2	2	2	2	2	0	0	0	0	0	0	0	0
20	1	59.6	160.9	23.0215	1	0	0	0	0	0	1	107.876	63.772	75.096	180	137	190	3	75	1	1	1	1	18	1	55	107	56	81	4.5	0	0	1	1	0	0	0	0	0	0	1	0	0	0	0	0	0	0	0
21	1	59.75	164.7	22.0268	2	0	1	0	0	0	2	108.148	63.9325	75.285	50	20	55	4	65	2	1	2	1	16	1	56	88	65	84	13.1	0	0	0	0	0	0	0	0	0	0	0	0	0	0	0	0	2	0	1
22	2	52.1	163.7	19.442	2	0	0	0	0	0	2	94.301	55.747	65.646	95	70	100	4	75	1	2	1	1	17	1	58	88	88	99	3	0	0	0	0	0	0	0	0	0	0	0	1	3	2	2	1	0	1	0
23	2	57.85	148	26.4107	2	0	1	0	0	0	1	104.709	61.8995	72.891	163	110	180	2	65	2	1	2	3	62	2	49	138	57	96	7.5	1	1	0	0	0	0	0	0	0	0	0	0	0	0	0	0	0	0	0
24	1	75.6	177.3	24.0494	2	1	0	0	0	0	2	136.836	80.892	95.256	100	78	110	0	70	2	1	2	1	12	1	60	136	58	96	4.9	0	0	0	2	2	2	2	2	2	2	2	0	2	0	0	1	1	1	1
25	2	50.2	150	22.3111	2	0	0	0	0	0	1	90.862	53.714	63.252	319	280	340	6	70	2	1	2	2	15	1	61	76	62	75	16	0	0	1	0	0	0	0	0	0	0	0	0	1	0	0	1	0	0	0
26	2	56.6	167.5	20.1738	1	0	0	0	0	0	2	102.446	60.562	71.316	70	33	75	4	85	1	1	1	1	16	1	87	80	68	73	8.5	0	0	0	0	0	0	0	0	0	0	0	0	0	0	0	0	0	0	0
27	1	61	154.5	25.5548	2	1	0	0	0	0	1	110.41	65.27	76.86	200	160	215	7	65	2	2	1	1	12	1	70	100	58	65	9	0	0	0	0	1	0	0	0	0	0	1	0	3	3	3	1	0	0	0
28	1	75.5	165.3	27.6313	2	1	0	0	0	0	2	136.655	80.785	95.13	90	61	95	3	70	3	3	3	1	42	1	76	91	40	60	7	0	0	0	1	0	0	0	0	0	1	1	0	0	1	0	1	1	0	0
29	2	64.9	165.5	23.6946	2	1	0	0	0	0	2	117.469	69.443	81.774	85	95	105	34	70	2	2	1	1	12	1	83	95	67	85	14.5	1	0	1	0	0	0	0	0	0	0	0	0	0	0	0	0	0	0	0
30	1	89.3	175.7	28.9273	2	0	1	0	0	0	2	161.633	95.551	112.518	75	53	80	3	90	2	1	2	1	13	1	79	110	73	107	3.5	1	1	0	0	1	0	0	0	0	0	1	0	3	0	0	1	1	1	0
31	2	65.3	171.4	22.2275	2	0	0	0	0	0	2	118.193	69.871	82.278	67	40	72	9	75	2	1	1	1	8	1	73	121	68	89	2.1	0	0	0	0	0	0	0	0	0	0	0	0	0	0	0	0	1	2	1
32	1	49.36	152.5	21.2244	1	0	0	0	0	0	1	89.3416	52.8152	62.1936	266	241	282	3	70	1	1	1	2	20	1	60	72	65	75	11.5	1	1	0	1	0	0	0	0	0	0	1	0	0	0	0	0	0	0	0
33	1	51.9	161.8	19.8249	1	0	0	0	0	0	2	93.939	55.533	65.394	58	50	65	0	65	2	1	1	1	11	1	43	96	61	97	2	0	0	1	1	0	0	0	0	0	0	1	0	1	1	0	1	0	0	0
34	2	68.7	171.8	23.2761	1	0	0	0	0	0	2	124.347	73.509	86.562	83	72	95	0	75	1	1	1	1	17	1	60	79	63	90	7	0	0	1	0	0	0	0	0	0	0	0	0	0	0	0	0	1	1	0
35	1	63.4	157.5	25.5581	2	0	0	1	0	0	2	114.754	67.838	79.884	111	88	120	2	65	2	1	1	2	19	1	75	95	57	81	4	0	0	0	0	1	0	0	0	0	0	1	1	0	0	0	1	0	0	0
36	2	59	166	21.4109	1	0	0	0	0	0	1	106.79	63.13	74.34	45	30	60	2	65	1	1	1	1	17	1	66	75	63	83	9.5	0	0	0	0	0	0	0	0	0	0	0	0	1	0	0	1	1	0	1
37	2	63.4	170.8	21.7327	1	0	0	0	0	0	1	114.754	67.838	79.884	180	155	185	5	75	2	2	1	1	12	1	44	69	57	77	8.5	1	0	0	0	0	0	0	0	0	0	0	0	0	0	0	0	0	0	0
38	1	77.9	171.3	26.5474	1	0	0	0	0	0	1	140.999	83.353	98.154	288	260	300	3	75	1	1	2	1	17	1	81	92	55	79	6.3	0	0	1	0	1	0	0	0	0	0	1	0	0	0	0	0	0	0	0
39	2	54.6	159	21.5972	1	0	0	0	0	0	1	98.826	58.422	68.796	190	140	195	3	70	1	2	2	2	15	1	49	71	100	112	6.1	0	0	1	1	0	0	0	0	0	1	1	1	1	1	0	1	0	0	0
40	1	61.35	151.7	26.659	1	0	0	0	0	0	1	111.044	65.6445	77.301	200	155	205	4	70	2	1	1	1	10	1	66	62	53	61	10	1	1	0	0	0	0	0	0	0	0	0	0	0	0	0	0	0	0	0
41	2	66.19	170.2	22.8493	1	0	0	0	0	0	2	119.804	70.8233	83.3994	45	38	60	4	80	1	1	1	1	17	1	69	105	70	88	1	0	0	0	0	0	0	0	0	0	0	0	0	0	0	0	0	2	0	2
42	1	55.95	156.8	22.7566	1	0	0	0	0	0	1	101.27	59.8665	70.497	165	125	170	2	70	1	1	1	2	10	1	48	72	60	67	6	0	0	0	0	0	0	0	1	0	1	1	0	0	0	0	0	0	1	0
43	2	69.4	172	23.4586	2	1	0	0	0	0	2	125.614	74.258	87.444	90	41	100	6	80	1	1	1	1	27	1	77	65	76	75	5.8	0	0	1	0	0	0	0	0	0	0	0	0	0	0	0	0	0	1	0
44	1	56.1	167.5	19.9955	2	1	0	0	0	0	2	101.541	60.027	70.686	125	88	130	11	70	1	3	1	1	7	1	56	74	70	91	10	0	0	1	0	0	0	0	0	0	0	0	0	0	0	0	0	1	3	1
45	2	68	175.7	22.0275	2	0	1	0	0	0	1	123.08	72.76	85.68	245	130	255	2	70	2	2	2	1	14	1	69	116	48	61	8.5	0	0	1	0	0	0	0	0	0	0	0	1	1	1	0	1	1	2	2
46	1	61.7	169	21.6029	2	1	0	0	0	0	2	111.677	66.019	77.742	145	120	155	4	75	1	1	1	1	14	1	69	120	51	87	2.6	0	0	0	0	0	0	0	0	0	0	0	0	0	0	0	0	2	1	0
47	1	70.9	165	26.0422	2	1	0	0	0	0	2	128.329	75.863	89.334	155	133	169	2	75	2	2	2	1	14	1	91	135	72	105	8.9	0	0	1	0	0	0	0	0	0	0	0	0	0	0	0	0	2	1	0
48	1	77.55	171	26.521	1	0	0	0	0	0	2	140.365	82.9785	97.713	75	65	85	4	75	2	1	2	1	18	1	84	89	57	70	41	0	0	0	0	0	0	0	0	0	0	0	0	0	0	0	0	0	0	0
49	2	49.5	153	21.1457	2	0	1	0	0	0	1	89.595	52.965	62.37	222	195	240	3	70	1	1	1	2	9	1	47	82	60	112	8	0	0	1	0	0	0	0	0	0	1	1	0	0	0	0	0	2	0	1
50	2	46.7	165	17.1534	1	0	0	0	0	0	2	84.527	49.969	58.842	63	30	65	2	75	1	1	1	1	10	1	46	57	75	83	3	0	0	0	0	0	1	0	0	0	0	1	0	0	0	0	0	1	1	2
51	1	71	171.5	24.1396	1	0	0	0	0	0	1	128.51	75.97	89.46	108	90	120	2	75	2	1	1	1	12	1	64	120	50	78	7.1	0	0	1	0	0	0	0	0	0	0	0	0	0	1	0	1	2	0	0
52	2	63.3	161.5	24.2694	1	0	0	0	0	0	1	114.573	67.731	79.758	215	175	220	3	70	2	1	2	2	12	1	52	86	60	63	6	0	0	1	0	0	0	0	0	0	0	0	0	0	0	0	0	0	0	0
53	2	69	157.6	27.7803	2	1	0	0	0	0	2	124.89	73.83	86.94	90	73	100	4	75	2	1	1	1	7	1	55	98	51	90	6.5	0	0	0	0	0	0	0	0	0	0	0	0	0	0	0	0	0	0	1
54	1	59.3	153.6	25.1346	2	1	0	0	0	0	1	107.333	63.451	74.718	238	195	258	3	80	2	1	1	2	13	1	70	72	50	69	15.9	0	0	0	0	0	1	0	0	0	0	1	0	0	0	0	0	0	1	0
55	2	74.8	174.5	24.5647	2	1	0	0	0	0	2	135.388	80.036	94.248	62	35	75	4	70	2	2	2	1	12	1	65	88	74	80	9	0	0	0	0	0	0	0	0	0	0	0	0	0	0	0	0	0	0	1
56	1	61	166.3	22.0569	2	1	0	0	0	0	1	110.41	65.27	76.86	53	65	120	2	80	1	1	2	1	10	1	71	119	71	88	6.8	0	0	0	0	0	0	0	0	0	0	0	0	0	0	0	0	0	0	0
57	1	74.1	175.5	24.0582	1	0	0	0	0	0	1	134.121	79.287	93.366	57	22	62	2	85	1	1	1	1	11	1	65	95	85	94	8.1	0	0	0	0	0	0	0	0	0	0	0	0	0	0	0	0	0	1	0
58	2	58.85	146.7	27.3455	2	1	0	0	0	0	1	106.519	62.9695	74.151	230	184	235	3	70	2	2	1	2	16	1	78	128	43	52	9	1	1	0	0	0	0	0	0	0	0	0	1	0	0	0	1	0	0	0
59	2	49.25	157	19.9805	1	0	0	0	0	0	2	89.1425	52.6975	62.055	83	63	90	3	70	1	1	1	1	19	1	63	105	74	92	3	0	0	0	0	0	0	0	0	0	0	0	0	0	0	0	0	1	1	0
60	1	80.45	171.8	27.2571	2	1	0	0	0	0	1	145.615	86.0815	101.367	125	104	135	2	90	2	2	2	1	28	1	76	120	70	96	5.5	0	1	0	0	0	0	0	0	0	0	0	0	1	0	0	1	0	0	0
61	1	56.4	153.3	23.9991	1	0	0	0	0	0	1	102.084	60.348	71.064	70	45	95	3	70	1	1	1	1	9	1	57	135	59	86	11	0	0	0	0	0	0	0	0	0	0	0	0	0	0	0	0	0	0	0
62	2	42.4	154.2	17.8319	1	0	0	0	0	0	1	76.744	45.368	53.424	161	125	175	3	65	1	1	2	2	33	2	56	124	73	92	9.1	0	0	1	0	0	0	0	0	0	0	0	0	1	1	1	1	0	0	0
63	2	65.1	163	24.5022	1	0	0	0	0	0	1	117.831	69.657	82.026	35	20	45	4	70	2	2	2	1	25	1	63	94	81	108	11	0	0	0	0	0	0	0	0	0	0	0	0	0	0	0	0	2	0	1
64	1	58.4	162.8	22.0345	2	0	0	0	0	0	1	105.704	62.488	73.584	103	90	115	2	75	2	1	2	1	18	1	89	115	98	130	7.5	0	0	0	0	0	0	0	0	0	0	0	1	0	0	0	1	0	0	0
65	2	83.6	169.9	28.9614	1	0	0	0	0	0	1	151.316	89.452	105.336	270	220	290	3	75	1	1	1	1	11	1	64	108	73	96	15.5	0	0	1	1	0	1	0	0	0	0	1	0	1	1	0	1	2	0	1
66	1	60.3	166.4	21.7776	2	0	1	0	0	0	1	109.143	64.521	75.978	115	75	120	2	80	1	1	1	1	17	1	55	90	59	86	7.5	0	0	0	0	0	0	0	0	0	0	0	0	1	0	0	1	2	1	2
67	2	77.95	176.7	24.9657	2	0	1	0	0	0	1	141.09	83.4065	98.217	127	105	135	3	80	2	1	2	1	20	1	57	79	52	70	2.9	0	0	0	1	0	0	0	0	0	0	1	1	1	1	1	1	2	0	0
68	1	58.9	160.5	22.8647	2	1	0	0	0	0	2	106.609	63.023	74.214	68	30	73	4	75	1	1	1	1	7	1	76	85	59	81	8	0	0	1	0	0	0	0	0	0	0	0	0	0	0	0	0	3	0	0
69	1	81.5	171	27.8718	2	1	0	0	0	0	1	147.515	87.205	102.69	200	170	210	3	70	2	2	2	1	41	1	71	144	70	90	4.5	0	0	0	2	2	2	2	2	2	2	2	1	0	0	0	1	1	0	0
70	2	62.4	156.5	25.4774	2	1	0	0	0	0	2	112.944	66.768	78.624	110	92	120	3	70	2	2	1	1	5	1	50	122	78	71	4	0	0	0	0	0	0	0	0	0	0	0	1	0	0	0	1	2	1	1
71	1	60	156	24.6548	2	1	0	0	0	0	2	108.6	64.2	75.6	68	45	76	2	70	2	2	2	1	53	2	67	109	92	116	7.5	0	0	1	0	0	0	0	0	0	0	0	0	1	0	0	1	0	0	0
72	2	54.6	158.5	21.7337	1	0	0	0	0	0	1	98.826	58.422	68.796	250	220	255	3	75	2	1	1	2	11	1	57	116	67	84	8	0	0	1	0	0	0	0	0	0	0	0	0	0	0	0	0	2	0	1
73	2	62.6	156.6	25.5265	1	0	0	0	0	0	1	113.306	66.982	78.876	134	90	120	2	75	2	1	1	1	10	1	67	118	80	101	15.5	0	0	0	0	0	0	0	0	0	0	0	0	0	0	0	0	0	1	0
74	1	73.95	171	25.2898	2	0	1	0	0	0	2	133.85	79.1265	93.177	54	43	65	3	75	2	2	2	1	32	1	65	132	64	90	6.5	0	0	0	0	0	0	0	0	0	0	0	0	1	0	0	1	2	0	1
75	2	64.4	157.5	25.9612	1	0	0	0	0	0	1	116.564	68.908	81.144	270	225	275	4	70	2	1	1	1	12	1	64	84	67	82	8.9	1	1	0	1	0	0	0	0	0	0	1	1	1	0	0	1	0	0	0
76	1	76.3	180.2	23.4971	1	0	0	0	0	0	1	138.103	81.641	96.138	70	40	75	2	80	2	1	1	1	11	1	83	123	81	119	9	0	0	0	0	0	0	0	0	0	0	0	0	0	0	0	0	0	0	1
77	1	88.65	170.9	30.3525	2	1	0	0	0	0	1	160.457	94.8555	111.699	180	160	185	3	75	2	1	2	1	22	1	110	162	98	130	9.5	0	0	0	0	0	0	0	0	0	0	0	0	2	2	1	1	0	0	0
78	2	76.3	160.5	29.6193	2	0	0	0	0	0	2	138.103	81.641	96.138	56	40	60	3	65	2	1	2	1	27	2	67	124	69	97	4.25	0	0	0	0	0	0	0	0	0	0	0	0	0	0	0	0	0	0	1
79	2	54.9	154.8	22.9103	1	0	0	0	0	0	1	99.369	58.743	69.174	227	185	225	3	70	1	1	1	1	11	1	49	53	90	85	7	1	1	0	0	0	0	0	0	0	0	0	0	0	0	0	0	1	0	1
80	2	70	160.3	27.2415	2	1	0	0	0	0	2	126.7	74.9	88.2	65	55	70	4	75	2	1	2	1	10	1	82	101	46	62	6.5	0	0	0	0	0	0	0	0	0	0	0	1	1	2	2	1	0	0	0
81	1	49.9	154.8	20.8237	1	0	0	0	0	0	2	90.319	53.393	62.874	45	90	115	3	75	2	1	2	1	22	1	87	110	54	76	4	0	0	0	0	0	0	0	0	0	0	0	0	0	0	0	0	1	0	0
82	1	80.6	170.2	27.8238	2	0	1	0	0	0	1	145.886	86.242	101.556	330	280	340	8	70	3	1	2	1	34	1	55	115	77	106	5.9	0	0	0	0	0	0	0	0	0	0	0	1	1	0	0	1	0	0	0
83	2	64.6	158.4	25.7467	2	1	0	0	0	0	1	116.926	69.122	81.396	240	220	260	10	70	2	1	2	1	78	2	75	82	48	51	5	1	1	1	1	0	0	0	0	0	0	1	1	1	1	0	1	1	0	0
84	1	65.95	165.7	24.0198	1	0	0	0	0	0	2	119.37	70.5665	83.097	90	76	95	2	70	2	1	1	1	15	1	57	120	53	92	5.5	0	0	0	0	0	0	0	0	0	0	0	0	1	1	0	1	0	0	1
85	1	72.25	165.3	26.4419	1	0	0	0	0	0	2	130.773	77.3075	91.035	60	50	65	4	75	2	1	2	1	10	1	71	118	50	78	8.5	0	0	0	0	0	0	0	0	0	0	0	1	1	0	0	1	2	2	0
86	2	76.3	165.7	27.7894	2	0	0	0	0	0	2	138.103	81.641	96.138	60	50	65	4	70	3	3	1	1	11	1	103	126	70	90	6.8	0	0	0	0	0	0	0	0	0	0	0	0	0	0	0	0	0	0	0
87	1	63	155.4	26.0879	2	1	0	0	0	0	1	114.03	67.41	79.38	135	95	145	3	75	1	1	1	1	8	1	61	118	76	99	2.5	0	0	0	0	0	1	0	0	0	0	1	0	2	2	2	1	2	0	3
88	2	54	161.6	20.6781	2	1	0	0	0	0	1	97.74	57.78	68.04	315	285	330	3	70	1	1	1	1	14	1	100	73	68	90	2	1	1	0	0	0	0	1	0	0	0	1	0	0	2	2	1	0	1	0
89	2	65.8	151.5	28.6682	2	1	0	0	0	0	1	119.098	70.406	82.908	190	160	195	3	70	2	1	1	1	12	1	57	75	80	81	5.5	0	0	1	0	0	0	0	0	0	0	0	0	2	1	1	1	0	1	0
90	1	54	152.6	23.1891	2	0	1	0	0	0	1	97.74	57.78	68.04	320	290	330	3	70	1	1	1	1	13	1	65	75	55	76	7.8	0	0	0	0	0	0	0	0	0	0	0	0	0	0	0	0	1	2	0
91	2	57.45	161.4	22.0538	2	0	0	0	0	1	1	103.985	61.4715	72.387	70	55	85	1	70	2	2	2	1	11	1	52	64	52	69	8	0	0	0	0	1	0	0	0	0	0	1	0	2	1	0	1	2	1	0
92	1	59	159.9	23.0757	1	0	0	0	0	0	2	106.79	63.13	74.34	195	171	200	3	70	1	1	1	1	15	1	50	78	71	79	7	0	0	0	0	0	0	1	0	0	0	1	1	1	1	1	1	0	0	0
93	1	69	169.4	24.0449	2	0	1	0	0	0	2	124.89	73.83	86.94	50	36	60	3	75	2	1	2	1	12	1	72	120	88	92	4.5	1	0	0	0	0	0	0	0	0	0	0	2	0	0	0	1	0	0	0
94	2	74	172.1	24.9845	2	0	1	0	0	0	2	133.94	79.18	93.24	45	26	50	4	75	2	1	2	1	10	1	81	65	86	116	6.8	0	0	0	0	0	0	0	0	0	0	0	2	3	0	0	1	0	0	2
95	2	50.4	153.3	21.446	2	1	0	0	0	0	1	91.224	53.928	63.504	270	225	280	3	75	1	1	1	1	10	1	66	115	73	96	4.2	0	0	0	0	0	0	0	0	0	0	0	0	0	0	0	0	1	0	1
96	1	52.15	150.9	22.9021	2	1	0	0	0	0	1	94.3915	55.8005	65.709	215	195	225	3	70	1	1	1	1	11	1	80	104	70	101	4.5	0	0	1	0	1	0	0	0	0	1	1	2	0	1	0	1	1	1	1
97	2	69.55	170.6	23.8968	1	0	0	0	0	0	2	125.885	74.4185	87.633	70	55	75	2	75	2	1	2	1	7	1	90	114	86	93	6.8	0	0	1	0	0	0	0	0	0	0	0	0	0	0	0	0	3	1	0
98	2	73	170.9	24.9942	2	0	0	0	1	0	2	132.13	78.11	91.98	57	45	60	4	75	1	1	1	1	6	1	56	78	45	79	11	0	0	0	0	1	0	0	0	0	0	1	0	0	0	0	0	1	0	0
99	1	72.6	170.3	25.0327	2	0	0	0	0	1	2	131.406	77.682	91.476	70	60	75	3	75	1	1	1	1	9	1	83	163	75	114	8	0	0	0	0	0	0	0	0	0	0	0	0	0	0	0	0	0	0	0
100	2	58.2	166.4	21.0192	2	1	0	0	0	0	2	105.342	62.274	73.332	80	70	85	3	70	2	1	2	1	10	1	58	95	59	77	9	0	0	0	0	0	0	0	0	0	0	0	0	2	1	2	1	1	0	0
101	1	54.55	146.1	25.5561	2	1	0	0	0	0	1	98.7355	58.3685	68.733	295	275	300	4	70	2	1	1	1	11	1	58	65	63	89	3.6	0	0	0	0	0	0	0	0	0	0	0	0	0	0	0	0	0	0	0
102	2	68.5	169.4	23.8706	2	0	1	0	0	0	1	123.985	73.295	86.31	175	130	180	3	75	2	1	2	1	16	1	69	75	63	76	6	0	0	1	0	0	0	0	0	0	0	0	0	1	0	0	1	1	2	0
103	1	61.3	156.3	25.0924	2	0	0	0	1	0	1	110.953	65.591	77.238	225	185	240	4	70	2	1	2	1	18	1	80	117	62	97	6.5	0	0	0	0	0	0	0	0	0	0	0	0	0	0	0	0	0	0	0
104	1	69.4	173.5	23.0548	1	0	0	0	0	0	1	125.614	74.258	87.444	55	45	60	4	75	1	1	1	1	14	1	69	105	62	93	10	0	0	0	0	0	0	0	0	0	0	0	0	0	0	0	0	3	0	0
105	2	87.2	169.1	30.495	2	1	0	0	0	0	1	157.832	93.304	109.872	50	44	55	3	70	2	2	2	1	12	1	85	111	51	87	10.7	0	0	0	0	0	0	0	0	0	0	0	0	2	1	0	1	0	0	0
106	1	73.5	173	24.5581	1	0	0	0	0	0	2	133.035	78.645	92.61	102	72	107	0	75	2	1	1	1	8	1	89	116	89	95	7.6	0	0	0	2	2	2	2	2	2	2	2	0	2	0	0	1	0	0	0
107	2	59.1	153.5	25.0825	2	1	0	0	0	0	2	106.971	63.237	74.466	97	70	105	3	65	1	1	1	1	8	1	82	117	58	61	10.8	1	1	0	0	0	0	0	0	0	0	0	1	2	2	2	1	0	0	0
108	2	72.7	177.4	23.1008	1	0	0	0	0	0	1	131.587	77.789	91.602	235	200	240	3	70	1	1	1	1	9	1	68	66	50	56		0	0	0	0	0	0	0	0	0	0	0	1	2	2	1	1	0	0	0
109	1	56	165.6	20.4205	2	0	0	0	1	0	2	101.36	59.92	70.56	143	111	155	2	75	2	1	2	1	10	1	92	103	67	86	21	0	0	0	0	0	0	0	0	0	0	0	0	0	0	1	1	2	0	1
110	2	76	170	26.2976	1	0	0	0	0	0	1	137.56	81.32	95.76	215	160	220	7	75	2	1	1	1	12	1	59	99	73	104	12	0	0	0	0	0	0	0	0	0	0	0	0	0	0	0	0	2	0	1
111	1	52.3	146.4	24.4017	2	1	0	0	0	0	1	94.663	55.961	65.898	210	155	220	3	65	1	2	1	1	16	1	87	79	61	55	4.5	0	0	1	0	0	0	0	0	0	0	0	0	0	0	0	0	1	0	0
112	2	69.85	173.3	23.2578	2	0	1	0	0	0	2	126.428	74.7395	88.011	59	43	65	4	75	2	3	1	1	10	1	74	76	76	82	9	0	0	0	0	0	0	0	0	0	0	0	0	0	0	0	0	0	1	0
113	1	49	164	18.2183	2	1	0	0	0	0	1	88.69	52.43	61.74	185	135	180	3	80	1	1	1	1	5	1	59	89	58	87	5.8	0	0	1	0	0	0	0	0	0	0	0	0	1	0	0	1	1	1	0
114	2	57.1	151.6	24.8449	1	0	0	0	0	0	1	103.351	61.097	71.946	310	260	320	3	70	1	1	1	1	12	1	61	59	56	62	10	0	0	0	2	2	2	2	2	2	2	2	0	0	0	1	1	0	0	0
115	1	75.6	164.2	28.0398	2	1	0	0	0	0	1	136.836	80.892	95.256	330	285	340	3	70	3	1	1	1	10	1	114	111	66	77	3.5	0	0	0	0	0	0	0	0	0	0	0	1	0	0	0	1	0	0	0
116	1	91.45	174.8	29.9296	2	0	1	0	0	0	2	165.525	97.8515	115.227	97	82	110	2	80	2	3	2	1	9	1	90	97	76	84	5	0	0	0	0	0	0	0	0	0	0	0	0	1	1	1	1	2	1	0
117	1	68.95	172.1	23.2794	2	0	0	0	0	0	2	124.8	73.7765	86.877	95	68	105	4	80	1	1	1	1	7	1	76	88	73	85	16	0	0	0	2	2	2	2	2	2	2	2	0	0	0	0	0	3	0	0
118	2	64.3	156	26.4218	2	1	0	0	0	0	1	116.383	68.801	81.018	153	130	170	4	75	1	1	1	1	10	1	75	76	71	96	15	0	1	0	0	0	0	0	0	0	0	0	1	1	0	0	1	0	0	0
119	1	45.2	149.4	20.2506	2	1	0	0	0	0	2	81.812	48.364	56.952	88	60	95	3	75	1	1	1	1	6	1	64	117	56	101	8	1	1	0	2	2	2	2	2	2	2	2	1	0	1	0	1	0	0	0
120	2	86	167.1	30.7996	2	1	0	0	0	0	2	155.66	92.02	108.36	78	135	93	2	95	2	1	1	1	11	1	76	81	85	96	10	0	0	0	0	0	0	0	0	0	0	0	0	0	0	0	0	0	2	1
121	2	66.26	157.6	26.6771	2	1	0	0	0	0	1	119.931	70.8982	83.4876	178	124	200	3	70	2	1	1	1	5	1	62	80	57	60	10	0	0	0	1	1	1	0	0	0	0	1	0	0	0	0	0	1	0	0
122	1	73	171	24.9649	1	0	0	0	0	0	1	132.13	78.11	91.98	209	166	223	3	65	2	2	2	1	13	1	74	106	59	94	11	0	0	0	0	0	0	0	0	0	0	0	1	0	0	0	1	0	0	1
123	2	64.3	157	26.0863	2	0	1	0	0	0	2	116.383	68.801	81.018	40	36	55	4	80	2	1	1	1	11	1	72	78	69	86	10	0	0	0	0	1	0	0	0	0	0	1	0	0	0	0	0	0	0	0
124	2	61.1	157.4	24.6622	2	1	0	0	0	0	1	110.591	65.377	76.986	80	70	100	2	75	1	1	1	2	11	1	120	61	86	121	2	0	0	0	0	0	0	0	0	0	0	0	3	3	3	0	1	0	1	3
125	1	68.45	168.5	24.1087	1	0	0	0	0	0	1	123.895	73.2415	86.247	115	93	124	3	75	2	1	1	1	10	1	72	63	75	98	8.2	0	0	0	0	0	0	0	0	0	0	0	1	1	0	0	1	1	1	1
126	2	63	155.4	26.0879	2	1	0	0	0	0	2	114.03	67.41	79.38	95	86	105	2	75	1	1	1	1	8	1	69	89	59	82	5.5	0	0	0	0	1	0	0	0	0	0	1	0	0	0	0	0	0	0	0
127	1	65.8	164	24.4646	2	0	1	0	0	0	1	119.098	70.406	82.908	100	65	110	2	75	1	1	1	1	8	1	85	80	54	58	10	1	1	0	0	1	0	0	0	0	0	1	0	1	1	0	1	1	2	1
128	1	62.9	174.2	20.7279	1	0	0	0	0	0	2	113.849	67.303	79.254	130	109	135	7	80	1	1	2	1	15	1	82	90	92	90	11	0	0	1	2	2	2	2	2	2	2	2	1	1	1	0	1	0	0	0
129	2	59.7	153.7	25.2712	1	0	0	0	0	0	2	108.057	63.879	75.222	170	120	180	3	70	2	3	1	1	13	1	95	109	65	94	10	0	0	1	0	0	0	0	0	0	0	0	0	1	1	0	1	0	0	1
130	2	49.8	156.4	20.359	1	0	0	0	0	0	1	90.138	53.286	62.748	230	230	240	3	75	1	1	1	1	7	1	67	76	79	84	5	0	1	0	0	0	0	1	0	0	0	1	1	1	1	0	1	2	2	1
131	1	73.35	165.1	26.9095	2	1	0	0	0	0	1	132.763	78.4845	92.421	225	190	235	3	75	2	1	1	1	9	1	73	132	72	109	3	0	0	1	0	0	0	1	0	0	0	1	1	1	1	1	1	1	1	0
132	1	46.5	146.8	21.5775	2	1	0	0	0	0	1	84.165	49.755	58.59	347	280	350	8	70	1	1	1	1	10	1	56	56	57	77	12	0	0	1	0	0	1	0	0	0	1	1	0	0	0	0	0	0	0	0
133	2	61.6	164.3	22.8195	1	0	0	0	0	0	1	111.496	65.912	77.616	283	253	295	4	70	2	1	2	1	23	1	76	88	59	97	5	1	1	0	0	0	0	0	0	0	0	0	1	0	0	0	1	1	1	1
134	2	70.4	165.4	25.7337	1	0	0	0	0	0	1	127.424	75.328	88.704	253	217	262	4	70	2	1	2	2	11	1	57	86	49	80	11	1	1	0	1	0	1	0	0	0	0	1	1	1	1	0	1	0	0	0
135	1	66.7	172.4	22.4415	1	0	0	0	0	0	2	120.727	71.369	84.042	60	48	68	4	75	2	1	1	1	7	1	76	113	72	79	8.2	0	1	0	0	0	0	0	0	0	0	0	0	1	0	0	1	0	0	1
136	2	73	181.1	22.258	2	0	1	0	0	0	2	132.13	78.11	91.98	63	53	73	4	75	2	1	2	2	12	1	76	117	83	90	7	0	0	0	2	2	2	2	2	2	2	2	0	1	1	0	1	0	1	0
137	1	45.15	155.5	18.6723	1	0	0	0	0	0	2	81.7215	48.3105	56.889	10	31	55	0	75	1	1	1	1	13	1	64	108	58	78		0	0	0	0	1	0	0	0	0	0	1	1	1	1	0	1	2	1	1
138	2	46.4	145.2	22.0082	2	0	1	0	0	0	2	83.984	49.648	58.464	49	18	70	4	65	2	1	1	1	14	1	81	53	63	64	7.5	0	0	0	0	0	0	0	0	0	0	0	0	0	0	0	0	1	2	1
139	1	58.7	162.1	22.3394	2	1	0	0	0	0	2	106.247	62.809	73.962	67	44	71	4	70	2	1	2	1	14	1	57	92	58	88	9	0	0	0	0	0	0	0	0	0	0	0	0	0	0	0	0	0	0	0
140	1	82.7	179	25.8107	1	0	0	0	0	0	2	149.687	88.489	104.202	58	28	60	2	75	2	1	2	1	17	1	63	96	70	76	9.3	0	0	1	0	1	0	0	0	0	0	1	0	0	0	0	0	3	0	0
141	2	49.8	161	19.2122	2	0	0	0	0	0	2	90.138	53.286	62.748	36	10	40	4	75	1	1	1	2	6	1	61	72	61	94	9.8	0	0	0	0	0	0	0	0	0	0	0	0	1	1	0	1	0	0	0
142	1	56.8	146.9	26.3211	2	1	0	0	0	0	1	102.808	60.776	71.568	198	195	240	3	65	1	1	1	1	8	1	66	138	78	127	4	0	0	0	0	0	0	0	0	0	0	0	0	0	0	0	0	2	2	0
143	2	56.6	160	22.1094	1	0	0	0	0	0	1	102.446	60.562	71.316	160	130	185	3	75	1	1	1	1	9	1	61	53	54	78	6	0	0	0	0	0	0	0	0	0	0	0	0	3	0	0	1	0	0	0
144	2	67.05	167	24.0417	1	0	0	0	0	0	2	121.361	71.7435	84.483	57	47	75	2	75	2	1	2	1	15	1	71	93	61	110	5.5	0	0	0	0	0	0	0	0	0	0	0	0	1	1	0	1	0	0	0
145	1	49.7	160.9	19.1975	1	0	0	0	0	0	1	89.957	53.179	62.622	118	95	130	3	75	1	1	1	1	15	1	66	60	78	96	3.3	0	0	0	0	0	0	0	0	0	0	0	0	0	0	0	0	1	0	0
146	2	57.7	170.9	19.7557	2	0	1	0	0	0	1	104.437	61.739	72.702	80	60	90	2	75	2	3	2	2	13	1	88	135	71	84	6	1	1	0	0	0	0	0	0	0	0	0	3	0	0	0	1	1	1	0
147	1	85.2	158.3	33.9999	2	1	0	0	0	0	2	154.212	91.164	107.352	125	90	130	3	70	2	1	2	1	12	1	52	59	60	85	10	0	0	0	0	0	0	0	0	0	0	0	0	0	0	0	0	2	0	1
148	2	74.35	155.1	30.907	2	0	1	0	0	0	1	134.573	79.5545	93.681	308	305	315	3	70	2	2	2	2	6	1	68	125	42	93	3.5	0	0	0	0	0	0	0	0	0	0	0	0	1	1	0	1	0	0	0
149	1	56	142	27.7723	1	0	0	0	0	0	2	101.36	59.92	70.56	35	26	45	2	65	2	2	2	1	17	1	71	101	116	137	6	0	0	0	0	0	0	0	0	0	0	0	0	1	1	0	1	1	2	0
150	2	64	165	23.5078	2	1	0	0	0	0	2	115.84	68.48	80.64	111	79	115	3	75	2	1	3	1	24	1	77	96	81	93	8.3	0	0	0	0	0	0	0	0	0	0	0	1	0	0	0	1	0	0	0
151	1	47.6	153.7	20.1493	2	0	1	0	0	0	1	86.156	50.932	59.976	185	135	195	7	75	1	1	1	1	11	1	53	74	83	89	5	0	0	0	0	0	0	0	0	1	0	1	0	0	0	0	0	1	0	0
152	1	64.6	153.3	27.4883	1	0	0	0	0	0	2	116.926	69.122	81.396	168	151	180	3	65	2	1	2	2	38	1	60	81	61	88	4.8	0	0	1	0	0	0	0	0	0	0	0	0	0	0	0	0	1	1	0
153	2	81	169	28.3604	2	0	0	1	0	0	1	146.61	86.67	102.06	120	90	125	3	75	2	1	1	1	4	1	89	127	85	110	3.8	1	1	0	0	0	0	0	0	0	0	0	0	0	0	0	0	0	0	0
154	2	57.85	166.6	20.8427	1	0	0	0	0	0	1	104.709	61.8995	72.891	141	100	145	3	70	1	1	1	2	10	1	61	96	66	81	6	0	0	0	0	1	1	0	0	0	0	1	0	0	0	0	0	1	1	1
155	1	76.55	164.8	28.1858	2	1	0	0	0	0	1	138.555	81.9085	96.453	133	180	240	3	75	2	1	2	1	9	1	92	139	64	109	3	0	0	0	0	0	0	0	0	0	0	0	0	0	0	0	0	0	0	1
156	2	77.6	168.8	27.2343	2	0	1	0	0	0	2	140.456	83.032	97.776	67	24	70	4	75	2	1	1	1	13	1	84	135	76	102	6.2	0	0	0	0	1	0	0	0	0	0	1	0	0	0	0	0	0	0	0
157	1	80.25	171.3	27.3483	2	1	0	0	0	0	2	145.252	85.8675	101.115	50	35	55	0	80	1	1	1	1	8	1	81	106	81	112	15	0	0	0	0	0	0	0	0	0	0	0	0	0	0	0	0	0	0	0
158	1	60.4	170.9	20.6801	2	0	0	1	0	0	2	109.324	64.628	76.104	123	100	125	4	75	1	2	1	1	9	1	73	78	59	63	12	0	0	0	0	1	0	0	0	0	0	1	0	0	0	0	0	1	1	0
159	2	68.4	170.9	23.4192	1	0	0	0	0	0	2	123.804	73.188	86.184	80	59	90	2	75	2	3	2	2	26	1	67	92	50	73	4.8	0	0	0	0	0	0	0	0	0	0	0	0	0	0	0	0	1	0	0
160	2	72	162.1	27.401	2	0	0	0	1	0	1	130.32	77.04	90.72	220	220	270	3	75	2	1	2	1	21	1	69	100	66	77	5	0	0	0	0	0	0	0	0	0	0	0	0	1	0	0	1	0	0	0
161	1	35	154	14.758	1	0	0	0	0	0	1	63.35	37.45	44.1	180	140	195	3	75	2	1	1	1	3	1	48	53	59	69	7.5	0	1	0	0	0	0	0	0	0	0	0	0	1	0	0	1	0	0	0
162	2	73.9	167.8	26.2458	1	0	0	0	0	0	2	133.759	79.073	93.114	140	120	145	2	75	1	1	1	1	12	1	79	124	65	103	10	0	1	0	0	1	0	0	0	0	0	1	0	0	0	0	0	1	2	2
163	1	47.7	165.3	17.4571	2	1	0	0	0	0	2	86.337	51.039	60.102	57	47	65	3	70	1	1	1	1	6	1	59	111	63	96	10	0	0	0	0	0	0	0	0	0	0	0	0	0	0	0	0	1	1	1
164	1	55.6	156.1	22.8175	2	0	0	0	1	0	2	100.636	59.492	70.056	140	60	150	2	65	3	2	3	2	59	2	65	106	38	96	10	0	0	0	0	1	0	0	0	0	0	1	0	0	1	0	1	0	0	0
165	2	64.89	154.7	27.1142	1	0	0	0	0	0	1	117.451	69.4323	81.7614	50	16	58	4	75	2	2	1	2	11	1	75	76	68	82	4	0	0	0	0	0	1	0	0	0	0	1	0	1	0	0	1	0	1	1
166	2	52.8	153.9	22.2924	2	0	0	1	0	0	2	95.568	56.496	66.528	65	45	80	3	70	2	2	3	2	29	1	58	135	53	87	4.3	1	1	0	2	2	2	2	2	2	2	2	1	2	1	0	1	0	0	0
167	1	59.1	162.5	22.3811	1	0	0	0	0	0	1	106.971	63.237	74.466	151	100	160	1	75	1	1	1	1	7	1	64	60	68	74	4	0	0	0	0	0	0	0	0	0	0	0	0	0	0	0	0	0	0	0
168	1	71.3	174.2	23.496	2	0	1	0	0	0	2	129.053	76.291	89.838	62	58	70	4	75	1	2	2	1	8	1	72	88	67	75	5	0	0	0	0	0	0	0	0	0	0	0	0	0	0	0	0	1	0	0
169	2	62.8	167.5	22.3836	1	0	0	0	0	0	2	113.668	67.196	79.128	47	40	65	0	75	1	1	1	1	8	1	78	117	74	103	8	0	0	0	0	0	0	0	0	0	0	0	0	1	0	0	1	2	1	0
170	2	67.4	167.7	23.9659	2	1	0	0	0	0	2	121.994	72.118	84.924	89	61	95	1	75	1	1	1	1	14	1	81	120	71	95	9	0	0	0	0	0	0	0	0	0	0	0	0	0	0	0	0	0	0	0
171	1	63.9	159	25.2759	1	0	0	0	0	0	2	115.659	68.373	80.514	130	103	140	5	65	1	1	2	1	9	1	55	114	89	108	4	0	0	0	0	0	0	0	0	0	1	1	1	1	1	1	1	0	0	0
172	1	56.3	154.5	23.5858	2	0	1	0	0	0	1	101.903	60.241	70.938	249	225	260	3	70	2	1	2	1	14	1	69	134	85	126	4	0	0	1	0	0	0	0	0	0	0	0	1	1	0	0	1	0	1	0
173	2	72.65	161.7	27.7853	1	0	0	0	0	0	1	131.497	77.7355	91.539	360	335	365	4	75	2	1	2	1	18	1	69	71	80	74	4.5	0	0	1	0	0	0	0	0	0	0	0	0	0	0	0	0	2	1	0
174	2	60.6	156	24.9014	2	1	0	0	0	0	2	109.686	64.842	76.356	91	65	95	2	65	2	2	2	2	22	1	59	73	86	84	5	0	0	0	0	1	0	0	0	0	0	1	1	1	1	0	1	1	1	1
175	1	55.25	156.2	22.6449	1	0	0	0	0	0	1	100.002	59.1175	69.615	196	166	205	4	65	2	1	2	1	78	1	59	64	88	84	3.3	0	0	0	0	0	0	0	0	0	0	0	1	1	1	1	1	0	0	0
176	1	64.6	158.7	25.6495	2	0	1	0	0	0	2	116.926	69.122	81.396	179	148	190	7	70	2	1	2	1	13	1	67	96	55	103	6.5	0	0	0	0	0	0	0	0	0	0	0	0	0	0	0	0	1	1	0
177	1	79.05	175.6	25.6362	2	0	0	0	0	0	2	143.081	84.5835	99.603	74	60	80	0	75	2	1	1	1	13	1	71	65	55	114	4	0	0	0	1	1	0	0	0	0	0	1	0	0	1	0	1	0	0	2
178	2	67.8	160.8	26.2215	2	0	0	0	1	0	1	122.718	72.546	85.428	210	225	270	5	75	2	2	2	1	16	1	55	83	71	83	15	0	0	0	1	0	0	0	0	0	0	1	0	0	0	0	0	0	0	0
179	2	65.15	158.1	26.0646	1	0	0	0	0	0	2	117.922	69.7105	82.089	144	125	150	3	70	1	1	1	2	15	1	72	114	54	85	4	0	0	0	1	0	0	0	1	0	0	1	1	1	1	0	1	1	1	0
180	1	59.6	164.5	22.0249	1	0	0	0	0	0	2	107.876	63.772	75.096	70	50	75	2	70	2	1	1	1	14	1	70	73	83	113	10	0	0	1	0	0	0	0	0	0	0	0	0	0	0	0	0	0	0	0
181	2	67.4	167.5	24.0232	1	0	0	0	0	0	1	121.994	72.118	84.924	233	190	240	4	80	2	1	1	1	10	1	84	125	87	99	7	0	0	1	0	0	0	0	0	0	0	0	0	0	0	0	0	0	0	0
182	2	88.3	173.4	29.3672	2	0	0	0	1	0	2	159.823	94.481	111.258	47	35	60	4	75	2	3	2	2	80	2	79	94	53	88	2	0	0	0	2	2	2	2	2	2	2	2	0	0	0	0	0	0	0	0
183	1	66.6	163.7	24.8529	2	0	0	1	0	0	1	120.546	71.262	83.916	180	150	190	4	75	1	1	2	1	13	1	48	112	64	93	6	0	0	0	2	2	2	2	2	2	2	2	0	1	0	0	1	0	0	0
184	2	63.8	170.3	21.9984	2	1	0	0	0	0	1	115.478	68.266	80.388	284	249	284	3	70	2	1	2	1	15	1	76	89	72	76	10.2	0	1	0	0	0	0	0	0	0	0	0	1	3	1	1	1	0	0	0
185	2	53	164	19.7055	1	0	0	0	0	0	1	95.93	56.71	66.78	90	62	100	5	70	1	1	1	1	6	1	62	82	65	80	5	0	0	0	0	0	0	0	0	0	0	0	0	3	1	1	1	0	1	0
186	2	53.1	153.8	22.4482	2	1	0	0	0	0	1	96.111	56.817	66.906	260	235	270	3	70	2	1	2	2	11	1	60	88	91	100	15	1	1	1	0	0	0	1	0	0	0	1	0	0	0	0	0	0	0	1
187	1	81.3	182.9	24.3032	2	0	0	0	1	0	1	147.153	86.991	102.438	110	95	125	2	75	2	1	2	1	8	1	83	133	86	122	3	0	0	0	1	1	0	0	0	0	0	1	2	1	0	0	1	0	0	0
188	1	48.2	152.5	20.7256	1	0	0	0	0	0	1	87.242	51.574	60.732	3.5	192	215	3	65	2	1	2	2	28	1	57	100	79	100	10	0	0	0	0	0	0	0	0	0	0	0	1	1	1	0	1	2	1	0
189	1	54.3	162.2	20.6395	2	0	1	0	0	0	2	98.283	58.101	68.418	92	58	100	6	60	2	1	3	1	23	1	68	108	74	99	5	1	1	0	0	0	0	0	0	0	0	1	0	2	0	0	1	0	0	0
190	1	66.3	164.8	24.4118	1	0	0	0	0	0	1	120.003	70.941	83.538	175	140	180	4	70	2	1	1	1	9	1	79	78	72	85	10	1	1	0	0	0	0	0	1	0	0	1	1	2	1	1	1	0	0	0
191	1	55.3	161.6	21.1759	1	0	0	0	0	0	1	100.093	59.171	69.678	136	95	140	2	70	2	1	2	1	38	1	63	85	67	89	9	0	0	1	2	2	2	2	2	2	2	2	0	0	0	0	0	1	2	0
192	2	57.8	158.7	22.9495	1	0	0	0	0	0	1	104.618	61.846	72.828	70	54	77	3	75	1	2	1	1	7	1	63	108	52	89	6	0	0	0	0	0	0	0	0	0	0	0	1	3	0	0	1	0	0	0
193	2	65.8	155.6	27.1773	2	1	0	0	0	0	1	119.098	70.406	82.908	90	66	90	2	75	2	1	2	2	11	1	87	113	76	82	3	0	0	0	0	1	0	0	0	0	0	1	0	0	0	0	0	0	0	0
194	1	82	166.1	29.7218	2	1	0	0	0	0	2	148.42	87.74	103.32	67	30	70	4	75	3	2	3	1	19	1	63	134	57	90	8	0	0	0	1	0	1	0	0	0	0	1	0	3	1	1	1	2	2	0
195	2	80.3	172	27.1431	2	0	1	0	0	0	2	145.343	85.921	101.178	67	46	69	4	85	2	2	1	1	15	1	85	94	68	88	9.3	0	0	1	0	0	0	0	0	0	0	0	0	1	0	0	1	0	1	0
196	2	63.7	155.1	26.4799	1	0	0	0	0	0	1	115.297	68.159	80.262	215	178	220	3	80	2	1	2	2	12	1	57	66	55	97	11	0	0	1	0	0	0	0	0	0	0	0	3	1	0	0	1	0	1	1
197	1	62.7	170.6	21.5432	1	0	0	0	0	0	2	113.487	67.089	79.002	60	55	70	0	70	1	1	2	1	14	1	63	59	60	74	6.5	0	0	0	0	0	0	0	0	0	0	0	0	1	1	0	1	1	0	0
198	1	84.35	182.9	25.2149	1	0	0	0	0	0	1	152.673	90.2545	106.281	155	120	160	3	90	1	1	1	1	9	1	89	127	72	85	21	0	0	1	0	0	0	0	0	0	0	0	0	1	0	0	1	0	0	0
199	1	50.85	162.1	19.352	1	0	0	0	0	0	1	92.0385	54.4095	64.071	326	288	336	3	70	1	1	1	1	15	1	62	55	56	67	12.5	0	0	0	1	0	0	0	0	0	0	1	3	2	0	0	1	1	0	0
200	2	54	157.2	21.8519	1	0	0	0	0	0	1	97.74	57.78	68.04	172	135	177	3	65	1	1	1	1	13	1	63	91	64	78	4.5	1	1	1	0	0	0	0	0	0	0	0	0	3	0	0	1	0	1	0
201	2	57.6	152.9	24.6381	2	0	0	0	0	0	1	104.256	61.632	72.576	335	310	340	4	65	1	1	1	2	8	1	73	72	65	85	6	0	0	0	0	0	0	0	0	0	0	0	0	1	1	0	1	3	1	0
202	2	78.5	162.4	29.7644	2	0	1	0	0	0	2	142.085	83.995	98.91	112	95	128	0	75	2	1	2	1	17	1	63	115	65	105	6.2	0	0	0	0	0	0	0	0	0	0	0	0	0	0	0	0	1	0	0
203	1	51.6	150.5	22.7812	2	0	0	0	0	0	2	93.396	55.212	65.016	78	50	80	3	70	1	1	1	1	18	1	62	117	69	115	5	1	1	0	0	0	0	0	0	0	0	0	0	0	0	0	0	0	0	0
204	1	59.8	163	22.5074	1	0	0	0	0	0	2	108.238	63.986	75.348	173	140	180	3	65	1	1	1	1	8	1	68	92	59	91	14.5	0	0	0	0	1	0	0	0	0	0	1	1	3	2	2	1	0	0	0
205	2	75	155	31.2175	3	0	0	0	1	0	1	135.75	80.25	94.5	98	81	110	2	70	2	1	2	1	7	1	32	55	46	77	6	0	0	0	0	0	0	0	0	0	0	0	1	0	3	1	1	0	0	0
206	1	66.8	166.9	23.9808	2	0	1	0	0	0	1	120.908	71.476	84.168	293	255	300	3	70	2	1	1	1	10	1	88	108	74	97	10.5	0	0	1	2	2	2	2	2	2	2	2	3	0	0	0	1	0	0	0
207	1	67.2	150.8	29.5506	2	1	0	0	0	0	1	121.632	71.904	84.672	336	300	65	3	65	3	2	2	1	24	1	48	75	52	68	10.8	1	1	0	0	0	0	0	0	0	0	0	0	0	0	0	0	1	0	1
208	2	78.9	165	28.9807	2	1	0	0	0	0	2	142.809	84.423	99.414	72	50	77	4	75	1	2	1	1	7	1	63	121	53	75	7.5	0	0	0	0	0	0	0	0	0	0	0	0	0	0	0	0	0	0	1
209	1	62.25	158.4	24.8101	2	0	0	0	1	0	2	112.672	66.6075	78.435	60	40	65	0	70	2	2	1	2	11	1	109	124	78	95	5	0	0	0	0	0	0	0	0	0	0	0	0	0	0	0	0	1	1	1
210	2	56.5	145.7	26.6152	2	0	1	0	0	0	2	102.265	60.455	71.19	99	42	102	4	65	2	1	2	2	11	1	60	85	70	85	34	0	0	0	0	1	0	0	0	0	0	1	3	0	0	0	1	1	1	1
211	2	75.1	169.7	26.0781	3	0	0	0	1	0	1	135.931	80.357	94.626	149	130	155	3	70	2	1	2	2	11	1	76	131	63	86	6	0	0	0	0	0	0	0	0	0	0	0	1	1	1	0	1	0	0	0
212	1	54.7	146.3	25.5563	2	0	0	1	0	0	2	99.007	58.529	68.922	60	13	64	4	65	2	1	1	1	10	1	66	103	71	96	17	0	0	0	0	0	0	0	0	0	0	1	1	1	0	0	1	1	1	0
213	2	69.3	158.2	27.6898	2	1	0	0	0	0	1	125.433	74.151	87.318	161	129	165	3	75	2	1	1	1	10	1	78	94	49	86	5.1	0	0	0	2	2	2	2	2	2	2	2	0	0	0	0	0	0	0	0
214	1	59.5	162.4	22.5603	1	0	0	0	0	0	1	107.695	63.665	74.97	168	133	190	3	70	2	2	2	1	12	1	52	75	78	90	6.5	0	0	0	0	1	0	0	0	0	0	1	0	2	2	2	1	1	0	2
215	1	54.1	147.3	24.934	1	0	0	0	0	0	1	97.921	57.887	68.166	280	250	300	3	65	2	1	2	1	12	1	77	82	78	98	7	0	0	0	2	2	2	2	2	2	2	2	0	0	3	3	1	1	1	2
216	2	73	165.9	26.5235	2	0	0	0	0	1	2	132.13	78.11	91.98	112	101	125	2	75	3	1	3	1	23	1	75	141	64	86	7.5	1	1	0	0	0	0	0	0	0	0	0	0	0	0	0	0	0	0	0
217	2	64.6	149.8	28.7878	1	0	0	0	0	0	1	116.926	69.122	81.396	218	192	235	4	70	1	1	1	3	16	1	73	88	71	81	11.25	0	0	1	0	0	0	0	0	0	0	0	0	0	0	0	0	0	0	0
218	1	87.3	175.8	28.2473	2	1	0	0	0	0	1	158.013	93.411	109.998	191	110	200	4	80	2	2	2	1	11	1	91	115	50	77	9	0	0	0	0	0	0	0	0	0	0	0	0	0	0	0	0	0	0	1
219	1	72	174	23.7812	2	0	1	0	0	0	1	130.32	77.04	90.72	111	84	115	2	70	2	1	2	1	15	1	86	139	63	86	5.25	0	0	0	0	0	0	0	0	0	0	0	0	0	0	0	0	0	0	0
220	2	78.5	174.1	25.8984	2	0	1	0	0	0	1	142.085	83.995	98.91	316	268	320	4	75	2	1	2	1	14	1	86	108	55	93	15	0	0	0	2	2	2	2	2	2	2	2	0	3	0	0	1	0	1	0
221	2	60.1	173.4	19.9883	2	1	0	0	0	0	2	108.781	64.307	75.726	130	120	135	4	80	2	1	2	2	15	1	72	94	64	87	7	0	0	0	0	1	0	0	0	0	0	1	0	0	0	3	1	1	1	0
222	1	59.6	154	25.1307	2	0	1	0	0	0	1	107.876	63.772	75.096	295	230	300	3	70	2	1	2	1	11	1	53	54	58	66	7	0	0	0	0	1	0	0	0	0	0	1	0	1	3	3	1	0	0	0
223	2	87.8	175.5	28.5063	2	1	0	0	0	0	2	158.918	93.946	110.628	68	35	71	4	85	2	1	2	1	8	1	75	96	80	96	8.5	0	0	0	0	0	0	0	0	0	0	0	0	2	2	1	1	0	0	0
224	1	72	163.3	26.9998	1	0	0	0	0	0	2	130.32	77.04	90.72	64	43	65	4	70	2	2	2	1	8	1	69	74	66	91	10.5	0	0	0	0	0	0	0	0	0	0	0	1	3	3	3	1	1	1	1
225	2	72.8	169.6	25.3093	2	0	1	0	0	0	2	131.768	77.896	91.728	64	42	67	4	75	2	2	2	1	14	1	66	129	79	93	6	0	0	0	0	0	0	0	0	0	0	0	1	0	0	0	1	0	0	0
226	1	67.9	160.6	26.3256	2	0	0	1	0	0	2	122.899	72.653	85.554	85	73	100	2	70	1	2	1	1	7	1	58	75	61	77	10	0	0	0	0	0	0	0	0	0	0	0	0	3	3	2	1	2	1	0
227	1	57.5	168.5	20.252	1	0	0	0	0	0	2	104.075	61.525	72.45	99	73	105	3	70	1	1	1	1	5	1	69	85	45	68	4	0	0	0	0	1	0	0	0	0	0	1	1	3	3	3	1	1	1	0
228	2	56	155.3	23.2191	2	1	0	0	0	0	2	101.36	59.92	70.56	110	95	120	3	65	2	1	1	1	20	1	51	120	54	90	4	0	0	0	0	0	0	0	0	0	0	0	0	1	0	0	1	0	0	0
229	1	52	158.4	20.7249	1	0	0	0	0	0	2	94.12	55.64	65.52	69	53	74	3	75	1	1	1	1	7	1	67	67	82	93	5.3	0	0	0	1	0	0	0	0	0	0	1	0	0	0	0	0	1	0	0
230	2	74.8	166.7	26.9172	2	1	0	0	0	0	2	135.388	80.036	94.248	84	67	90	2	65	3	3	3	1	6	1	84	110	58	101	10	0	0	0	2	2	2	2	2	2	2	2	0	3	1	0	1	1	0	2
231	2	59	150	26.2222	2	0	1	0	0	0	1	106.79	63.13	74.34	155	108	160	3	70	2	1	1	1	10	1	59	57	44	42	6.4	1	1	1	1	0	1	0	0	0	0	1	0	2	3	3	1	0	0	0
232	1	65.3	170	22.5952	1	0	0	0	0	0	2	118.193	69.871	82.278	120	101	125	3	75	2	1	2	1	25	1	53	97	89	113	9.5	0	0	1	0	0	0	0	0	0	1	1	0	3	2	2	1	1	0	0
233	2	84.85	170.9	29.0514	2	0	0	0	0	0	1	153.578	90.7895	106.911	100	60	110	2	75	2	2	1	1	8	1	87	117	69	100	4	0	0	1	0	1	0	0	0	0	1	1	0	0	0	0	0	0	0	0
234	1	50.1	154.8	20.9072	2	0	1	0	0	0	2	90.681	53.607	63.126	60	33	70	4	75	2	1	2	2	15	1	66	107	57	107	7.3	0	0	0	0	1	0	0	0	0	0	1	0	0	0	0	0	3	0	0
235	1	65.3	166.2	23.6402	2	0	1	0	0	0	1	118.193	69.871	82.278	289	230	290	3	75	2	1	1	1	11	1	58	82	63	103	8.5	1	1	1	0	0	0	0	0	0	0	0	0	0	0	0	0	0	1	0
236	2	51.4	156.3	21.04	1	0	0	0	0	0	1	93.034	54.998	64.764	275	235	285	4	65	1	2	2	1	28	1	76	125	110	133	8.7	0	0	0	2	2	2	2	2	2	2	2	0	0	0	1	1	0	0	0
237	2	61.95	171.9	20.9647	1	0	0	0	0	0	2	112.13	66.2865	78.057	125	110	135	1	75	1	1	1	1	12	1	70	76	80	100	5.3	0	0	1	0	0	0	0	0	0	0	0	0	0	0	0	0	0	0	0
238	2	57.5	173	19.2121	1	0	0	0	0	0	1	104.075	61.525	72.45	75	57	80	2	75	1	1	1	1	8	1	69	85	78	97	9.6	0	0	0	2	2	2	2	2	2	2	2	0	3	3	3	1	1	0	0
239	1	91.65	171.8	31.0518	2	1	0	0	0	0	1	165.887	98.0655	115.479	70	51	80	1	80	2	1	1	1	7	1	87	134	59	100	7.2	0	1	0	0	0	0	0	0	0	0	0	0	0	0	0	0	2	0	1
240	1	64.2	159.5	25.2356	1	0	0	0	0	0	1	116.202	68.694	80.892	100	60	115	3	75	1	1	1	1	11	1	74	100	58	88	10	1	1	0	0	0	0	0	0	1	0	1	0	3	1	1	1	1	0	0
241	1	52.2	175.3	16.9866	2	0	0	0	0	1	2	94.482	55.854	65.772	81	67	90	1	75	1	1	2	1	15	1	76	120	82	100	7.25	0	0	1	0	1	0	0	0	0	0	1	0	1	1	0	1	1	0	0
242	2	55.4	149	24.9538	2	1	0	0	0	0	2	100.274	59.278	69.804	112	79	120	3	65	2	1	1	2	13	1	56	92	57	129	6	1	1	0	2	2	2	2	2	2	2	2	0	1	1	0	1	0	0	0
243	1	65.05	155.7	26.8331	1	0	0	0	0	0	2	117.74	69.6035	81.963	175	125	185	3	75	1	1	1	1	9	1	95	80	51	66	8	0	0	0	0	0	0	0	0	0	0	0	0	0	0	0	0	1	0	0
244	1	59.6	177.1	19.0024	2	0	0	1	0	0	1	107.876	63.772	75.096	202	156	205	3	70	2	2	2	1	16	1	74	93	55	65	7	1	1	0	0	0	1	0	0	0	0	1	0	0	0	0	0	0	0	1
245	2	52	159	20.5688	2	1	0	0	0	0	1	94.12	55.64	65.52	97	75	105	1	75	2	1	1	1	6	1	81	100	70	94	6	0	0	0	0	1	0	0	0	0	0	1	0	1	1	1	1	1	0	0
246	2	65.1	154.8	27.1668	2	1	0	0	0	0	2	117.831	69.657	82.026	59	40	65	2	65	1	1	2	1	13	1	82	101	68	106	10.5	1	0	1	0	1	0	0	0	0	0	1	0	0	0	0	0	0	0	0
247	1	79.95	174.3	26.3162	2	1	0	0	0	0	1	144.71	85.5465	100.737	340	270	350	3	75	2	2	2	2	30	1	60	86	57	92	6.4	0	0	0	0	1	0	0	0	0	0	1	0	0	1	1	1	0	0	0
248	1	112.1	167.6	39.9078	2	1	0	0	0	0	1	202.901	119.947	141.246	265	200	275	4	85	2	1	1	1	14	1	64	131	66	90	7.5	0	0	0	0	1	0	0	0	0	0	1	0	2	2	1	1	1	1	1
249	2	68.9	175.7	22.319	2	0	0	0	0	0	1	124.709	73.723	86.814	80	54	100	2	70	2	1	2	1	26	1	55	73	64	92	9.3	0	1	0	0	0	0	0	0	0	0	0	1	1	1	0	1	0	1	0
250	2	57.1	171.1	19.5046	1	0	0	0	0	0	1	103.351	61.097	71.946	132	93	140	2	75	1	1	2	1	15	1	59	80	74	111	6.3	0	0	0	0	1	0	0	0	0	0	1	0	1	1	0	1	3	1	0
251	1	70.7	161	27.2752	1	0	0	0	0	0	1	127.967	75.649	89.082	130	75	140	2	75	1	1	1	1	16	1	68	110	70	98	6	1	1	1	0	0	0	0	0	0	0	0	0	0	0	0	0	0	0	0
252	2	62.3	166.9	22.3653	2	0	1	0	0	0	2	112.763	66.661	78.498	53	30	55	4	75	2	2	2	1	13	1	70	112	74	88	7.5	0	0	0	0	0	0	0	0	0	0	0	1	1	0	0	1	2	1	2
253	2	57.6	159.8	22.5564	1	0	0	0	0	0	2	104.256	61.632	72.576	66	45	68	4	75	2	1	2	2	17	1	70	106	66	113	4.5	0	0	1	0	0	0	0	0	0	0	0	1	3	1	0	1	2	1	2
254	1	79	168.5	27.8245	2	1	0	0	0	0	1	142.99	84.53	99.54	170	115	180	3	65	2	2	2	2	16	1	85	125	78	105	7	1	0	1	0	0	0	0	0	0	0	0	0	1	1	0	1	0	0	0
255	1	56.45	170.3	19.4641	1	0	0	0	0	0	1	102.175	60.4015	71.127	86	66	90	1	70	1	1	1	1	9	1	59	111	66	116	7.4	0	0	1	0	0	0	0	0	0	0	0	1	1	0	0	1	0	0	0
256	2	154.1	158.55	61.3014	1	0	0	0	0	0	1	278.921	164.887	194.166	198	140	205	3	75	2	1	1	1	8	1	71	84	71	90	8.5	0	1	0	0	0	0	1	0	0	0	1	0	1	1	1	1	0	1	0
257	2	53.8	162.9	20.274	1	0	0	0	0	0	2	97.378	57.566	67.788	45	30	55	2	65	2	1	2	1	22	1	70	101	82	103	10	0	1	0	0	0	0	0	0	0	0	0	0	0	0	0	0	1	1	0
258	1	59.9	171	20.4849	1	0	0	0	0	0	1	108.419	64.093	75.474	25.5	13	30	2	75	1	1	1	1	11	1	68	107	82	113	7.5	0	0	0	2	2	2	2	2	2	2	2	3	0	0	0	1	0	0	0
259	1	58.6	152.8	25.0987	2	1	0	0	0	0	2	106.066	62.702	73.836	61	32	64	4	70	2	1	2	1	19	1	65	83	52	67	8	0	0	0	0	0	0	0	0	0	0	0	1	2	1	0	1	0	0	0
260	2	48	152.8	20.5586	1	0	0	0	0	0	1	86.88	51.36	60.48	85	53	95	2	70	1	1	1	1	8	1	57	100	71	98	4.2	1	1	0	2	2	2	2	2	2	2	2	0	0	0	0	0	0	0	0
261	2	76	167.1	27.2183	2	1	0	0	0	0	2	137.56	81.32	95.76	80	61	83	4	70	2	1	2	1	9	1	88	102	56	71	4	0	0	0	2	2	2	2	2	2	2	2	0	0	0	0	0	0	0	0
262	1	65.4	171.3	22.2876	1	0	0	0	0	0	1	118.374	69.978	82.404	230	201	240	4	75	1	1	1	1	11	1	62	59	79	86	5	0	0	0	0	0	0	0	0	0	0	0	1	0	0	0	1	0	0	0
263	2	84.3	170.6	28.9647	2	0	1	0	0	0	2	152.583	90.201	106.218	55	32	65	2	75	2	2	2	1	15	1	86	102	71	92	7	0	0	0	0	0	0	0	0	0	0	0	0	0	0	0	0	0	0	0
264	1	53.8	158.5	21.4153	2	0	1	0	0	0	1	97.378	57.566	67.788	233	176	240	3	75	1	1	1	1	10	1	61	72	76	90	8	0	0	0	0	0	0	0	0	0	0	0	0	1	0	0	1	1	0	0
265	2	62	154.8	25.8732	2	0	0	0	0	0	2	112.22	66.34	78.12	150	95	160	5	65	2	1	2	2	20	1	58	92	56	77	6.5	0	0	0	0	0	0	0	0	0	0	0	0	1	1	1	1	1	1	1
266	2	68	161	26.2336	2	1	0	0	0	0	1	123.08	72.76	85.68	49	25	53	2	70	2	1	2	1	9	1	92	131	89	101	6.5	0	0	0	0	0	0	0	0	0	1	1	0	0	0	0	0	0	0	0
267	1	73.5	169.3	25.6433	2	1	0	0	0	0	2	133.035	78.645	92.61	65	49	71	4	75	2	1	2	1	14	1	80	124	73	92	9	0	0	0	0	0	0	0	0	0	0	0	0	0	0	0	0	1	1	0
268	1	51.5	150.8	22.6467	2	0	1	0	0	0	1	93.215	55.105	64.89	240	186	250	3	65	2	1	2	1	14	1	59	70	55	72	8	0	1	1	1	0	0	0	0	0	0	1	0	0	0	0	0	2	1	0
269	1	61.3	152.6	26.324	2	0	1	0	0	0	2	110.953	65.591	77.238	89	63	110	2	70	2	1	1	1	8	1	87	159	78	130	19	0	1	0	0	0	1	0	0	0	0	1	2	2	1	0	1	0	0	0
270	2	71.4	143.7	34.5768	2	1	0	0	0	0	2	129.234	76.398	89.964	285	235	290	3	65	2	2	1	1	9	1	66	83	89	108	5	0	0	0	2	2	2	2	2	2	2	2	0	0	0	0	0	0	0	0
271	1	88	174.6	28.8665	1	0	0	0	0	0	1	159.28	94.16	110.88	91	74	100	2	75	2	1	1	1	7	1	74	69	61	71	6	0	0	0	0	1	0	0	0	0	0	1	0	0	0	0	0	2	0	0
272	1	55.3	152.6	23.7474	1	0	0	0	0	0	2	100.093	59.171	69.678	90	55	95	3	65	2	2	1	1	15	1	90	67	66	106	6	0	1	0	0	0	0	0	0	0	0	0	0	0	0	0	0	1	1	1
273	2	65	160	25.3906	1	0	0	0	0	0	2	117.65	69.55	81.9	95	75	110	2	70	1	1	1	1	12	1	94	92	78	84	5	0	0	0	0	1	0	0	0	0	0	1	2	1	0	0	1	0	0	0
274	2	77	169.6	26.7694	2	1	0	0	0	0	2	139.37	82.39	97.02	82	65	90	2	75	1	1	1	1	7	1	88	91	47	52	6	0	0	0	0	0	0	0	0	0	0	0	0	0	0	0	0	1	0	0
275	1	74	158.3	29.5304	1	0	0	0	0	0	1	133.94	79.18	93.24	195	170	200	3	70	2	1	1	1	10	1	67	79	64	84	4	0	0	0	0	0	0	0	0	0	0	0	0	0	0	0	0	1	1	0
276	2	57	156	23.4221	2	1	0	0	0	0	1	103.17	60.99	71.82	320	274	325	8	75	2	1	1	1	15	1	83	76	70	66	5	0	1	0	0	0	0	0	0	0	0	0	3	0	0	0	1	2	2	2
277	2	74	158	29.6427	1	0	0	0	0	0	1	133.94	79.18	93.24	193	141	195	3	80	3	1	2	1	12	1	73	93	61	84	6	0	0	0	0	0	0	0	0	0	0	0	1	0	0	0	1	1	0	3
278	1	60	163	22.5827	1	0	0	0	0	0	1	108.6	64.2	75.6	230	185	235	3	75	1	1	1	1	13	1	75	100	76	82	5	0	0	0	0	0	0	0	0	0	0	0	1	1	0	0	1	0	0	0
279	2	50	150	22.2222	2	0	0	1	0	0	2	90.5	53.5	63	155	126	160	3	70	2	2	1	2	9	1	73	86	72	90	5	0	1	0	0	0	0	0	0	0	0	0	0	0	0	0	0	0	0	0
280	1	90	176.8	28.7924	2	0	1	0	0	0	1	162.9	96.3	113.4	225	180	230	3	75	2	3	1	2	25	1	103	106	56	60	3	0	0	0	0	0	0	0	0	0	0	0	2	2	1	1	1	1	0	1
281	1	54.6	157.8	21.927	1	0	0	0	0	0	1	98.826	58.422	68.796	185	144	210	3	65	2	1	1	1	20	1	83	68	61	72	10	0	0	0	0	0	0	0	0	0	0	0	0	0	0	0	0	3	0	0
282	2	56.3	164	20.9325	1	0	0	0	0	0	2	101.903	60.241	70.938	85	62	90	2	75	2	1	1	1	9	1	80	71	77	71	5.5	0	0	0	0	0	0	0	0	0	0	0	1	0	0	0	1	1	2	1
283	2	53	164	19.7055	1	0	0	0	0	0	2	95.93	56.71	66.78	100	83	110	3	65	2	1	1	1	13	1	70	83	58	89	5	0	0	0	0	0	0	0	0	0	0	0	0	0	0	0	0	0	0	0
284	1	82	165.7	29.8654	2	0	0	1	0	0	2	148.42	87.74	103.32	50	32	60	2	70	1	1	1	1	30	1	106	139	68	78	6	0	0	0	0	0	0	0	0	0	0	0	2	2	2	2	1	0	0	0
285	2	62.8	158.8	24.9034	2	1	0	0	0	0	2	113.668	67.196	79.128	275	226	280	3	70	1	1	1	1	16	1	72	112	80	88	10	0	0	0	2	2	2	2	2	2	2	2	0	0	0	0	0	1	1	0
286	1	45	148	20.5442	1	0	0	0	0	0	1	81.45	48.15	56.7	185	120	190	3	65	2	1	1	1	16	1	60	61	93	117	3.5	0	0	0	0	1	0	0	0	0	0	1	0	0	0	0	0	0	2	1
287	1	65	161.5	24.9212	1	0	0	0	0	0	2	117.65	69.55	81.9	95	65	100	3	60	1	1	1	1	6	1	68	101	64	80	4.5	0	0	0	0	1	0	0	0	0	0	1	1	0	0	0	1	0	1	0
288	2	67	153	28.6215	1	0	0	0	0	0	2	121.27	71.69	84.42	180	116	185	3	65	1	1	1	1	15	1	62	88	58	78	5	0	0	0	0	0	0	0	0	0	0	0	2	1	0	0	1	0	0	1
289	2	74.2	155.7	30.6074	2	0	0	1	0	0	1	134.302	79.394	93.492	230	182	235	3	60	2	2	2	2	24	1	85	94	60	64	5	0	1	0	0	0	0	0	0	0	0	0	0	0	0	0	0	0	0	0
290	1	50	148.6	22.6429	1	0	0	0	0	0	1	90.5	53.5	63	165	122	170	3	60	1	1	1	1	12	1	65	67	56	66	5	0	0	0	0	0	0	0	0	0	0	0	0	0	0	0	0	1	1	0
291	2	90	166	32.6608	2	0	1	0	0	0	1	162.9	96.3	113.4	315	263	320	3	70	3	1	2	1	14	1	100	120	92	94	5	0	0	0	0	0	0	0	0	0	0	0	0	0	0	0	0	2	2	1
292	2	75	170	25.9516	1	0	0	0	0	0	2	135.75	80.25	94.5	290	240	295	3	70	1	1	1	1	12	1	72	89	76	92	17	0	0	0	2	2	2	2	2	2	2	2	0	0	0	0	0	0	0	0
293	1	67	172	22.6474	2	0	1	0	0	0	1	121.27	71.69	84.42	140	108	145	3	75	1	1	2	1	12	1	95	151	56	82	5	0	0	0	2	2	2	2	2	2	2	2	1	0	0	0	1	1	1	1
294	1	65	167	23.3067	2	1	0	0	0	0	1	117.65	69.55	81.9	175	100	180	3	60	2	1	2	1	11	1	70	74	70	68	13	0	0	0	0	0	0	0	0	0	0	0	0	0	0	0	0	3	0	0
295	2	62	153	26.4855	1	0	0	0	0	0	1	112.22	66.34	78.12	300	260	305	3	60	1	1	1	1	10	1	70	83	62	82	5	0	0	0	0	0	0	0	0	0	0	0	0	0	0	0	0	0	0	0
296	1	66.7	170	23.0796	1	0	0	0	0	0	1	120.727	71.369	84.042	290	220	295	3	75	1	1	1	1	11	1	85	90	60	88	5	0	0	1	0	0	0	0	0	0	0	0	0	0	0	0	0	0	1	0
[truncated: 9 more columns]
